# Supplementary material for: Factors associated with recurrent malaria episodes among children under five at Kayunga Regional Referral Hospital in Kayunga District, Central Uganda
Source: PLoS One. 2025 Jun 12;20(6):e0320112. doi: 10.1371/journal.pone.0320112 (PMC12161538; doi:10.1371/journal.pone.0320112)
Supplement: S2 File — (XLSX) [file pone.0320112.s002.xlsx]

## Sheet: Sheet1
Age of the mother	Age of the child in months	gender	Marital status	religion	Education Level	Residence	Schooling	Underlying condition	Kind of unerlying condition	Ever gotten malaria	malaria currently	Symptoms of malaria currently	Number of time the child got malaia in the previous year	month jan	Months feb	Month march	Month April	Month may	Month june	Month July	Month Aug	Month sep	Month oct	Month Nov	Month Dec	Spraying the house	How often is the house sprayed	Using trearted mosquito net	Self treatment of the child when sick	Familiar anti malaria	Using the same anti malaria when the child is sick	Using mosquito repellants	Window closing time	Time children are encouraged to be indoors	Is the household near a bush	Is the household near a water body	Home having stagnant water all over	Does the home flood in wet season	Malaria episodes
35-54	3-12, infant	Female	cohabiting	Catholic	None	Rural	No	Yes	Others	Yes	Yes	Yes	3	No	No	Yes	Yes	Yes	No	No	No	No	Yes	No	Yes	No	Don't spray	No	Yes	Coartem	No	No	7-8, Late evening	10-11, night	Yes	No	No	Yes	more than once
35-54	13-48, Toddler	Female	single	Protestant	None	Rural	No	No	No condition	Yes	Yes	Yes	3	No	No	No	Yes	No	Yes	No	No	No	No	Yes	No	No	Don't spray	No	No	Coartem	Yes	No	7-8, Late evening	10-11, night	Yes	No	No	Yes	more than once
55-74	3-12, infant	Male	cohabiting	Muslim	None	Rural	No	Yes	Measles	Yes	Yes	Yes	1	No	Yes	No	Yes	No	Yes	No	No	Yes	No	Yes	No	No	Don't spray	No	Yes	Coartem	Yes	No	7-8, Late evening	10-11, night	Yes	No	No	Yes	once
55-74	3-12, infant	Female	Married	Catholic	Secondary	Rural	No	No	No condition	Yes	No	No	3	No	No	No	Yes	No	No	No	No	No	No	No	No	No	Don't spray	Yes	Yes	Coartem	Yes	Yes	7-8, Late evening	10-11, night	No	No	No	No	more than once
35-54	3-12, infant	Female	Married	Catholic	Primary	Urban	Yes	No	No condition	Yes	Yes	No	2	No	Yes	Yes	Yes	No	No	Yes	No	No	No	No	Yes	No	Don't spray	Yes	Yes	Quinine	Yes	Yes	7-8, Late evening	10-11, night	No	No	No	No	more than once
55-74	3-12, infant	Female	single	Protestant	None	Rural	No	Yes	Others	Yes	No	No	5	No	No	No	Yes	No	Yes	No	No	No	No	Yes	No	No	Don't spray	Yes	No	Quinine	No	No	7-8, Late evening	10-11, night	No	Yes	Yes	Yes	more than once
35-54	3-12, infant	Female	Married	Muslim	None	Rural	No	Yes	Others	Yes	Yes	Yes	3	Yes	No	No	Yes	No	No	No	Yes	No	Yes	No	Yes	No	Don't spray	No	Yes	Coartem	No	No	7-8, Late evening	10-11, night	Yes	Yes	Yes	Yes	more than once
55-74	3-12, infant	Male	single	Others	None	Rural	No	Yes	Others	Yes	Yes	Yes	4	No	No	No	Yes	No	Yes	No	No	No	Yes	No	No	No	Don't spray	No	Yes	Coartem	No	No	7-8, Late evening	10-11, night	Yes	Yes	Yes	Yes	more than once
55-74	3-12, infant	Female	cohabiting	Protestant	Primary	Rural	Yes	Yes	Others	Yes	Yes	Yes	3	Yes	No	No	No	No	No	Yes	No	No	No	No	No	Yes	Annually	No	Yes	Coartem	No	No	7-8, Late evening	10-11, night	Yes	Yes	Yes	Yes	more than once
75-above	3-12, infant	Female	single	Catholic	None	Rural	Yes	Yes	Chicken pox	Yes	Yes	Yes	3	No	No	No	Yes	No	Yes	No	No	No	No	Yes	No	No	Don't spray	No	Yes	Coartem	Yes	No	7-8, Late evening	10-11, night	Yes	Yes	Yes	Yes	more than once
55-74	3-12, infant	Male	single	Muslim	None	Rural	No	No	No condition	Yes	No	No	3	No	No	No	Yes	No	Yes	No	Yes	No	No	Yes	No	No	Don't spray	No	Yes	Coartem	Yes	No	7-8, Late evening	10-11, night	Yes	Yes	No	Yes	more than once
55-74	3-12, infant	Male	Married	Others	Tertiary	Rural	Yes	Yes	Measles	Yes	Yes	Yes	4	No	No	No	Yes	No	No	No	Yes	No	No	No	Yes	No	Don't spray	No	Yes	Coartem	No	No	7-8, Late evening	10-11, night	Yes	No	Yes	Yes	more than once
75-above	3-12, infant	Female	single	Others	None	Rural	No	Yes	Chicken pox	Yes	Yes	Yes	2	No	No	Yes	No	No	No	Yes	No	No	Yes	No	No	No	Don't spray	Yes	Yes	Quinine	Yes	No	7-8, Late evening	10-11, night	Yes	Yes	No	Yes	more than once
35-54	3-12, infant	Male	single	Others	None	Rural	No	Yes	Measles	Yes	Yes	Yes	2	No	No	Yes	No	Yes	No	No	No	No	Yes	No	No	No	Don't spray	Yes	Yes	Coartem	No	No	7-8, Late evening	10-11, night	Yes	Yes	No	Yes	more than once
55-74	3-12, infant	Male	Married	Others	None	Rural	Yes	Yes	Others	Yes	Yes	Yes	3	No	No	No	Yes	No	Yes	No	No	No	Yes	No	No	No	Don't spray	No	Yes	Coartem	Yes	No	7-8, Late evening	8-9, late evening	Yes	Yes	Yes	Yes	more than once
75-above	3-12, infant	Female	single	Catholic	None	Rural	No	Yes	Others	Yes	No	No	3	No	No	No	Yes	No	No	No	No	No	Yes	Yes	No	No	Don't spray	Yes	No	Coartem	No	No	7-8, Late evening	8-9, late evening	Yes	No	No	Yes	more than once
35-54	3-12, infant	Male	Married	Catholic	Tertiary	Urban	Yes	No	No condition	Yes	Yes	Yes	2	No	No	No	Yes	No	No	No	Yes	Yes	No	No	No	Yes	Annually	Yes	No	Coartem	Yes	No	7-8, Late evening	8-9, late evening	No	Yes	Yes	Yes	more than once
55-74	3-12, infant	Male	cohabiting	Catholic	Secondary	Rural	Yes	No	No condition	Yes	No	No	1	Yes	No	No	No	No	No	No	No	No	No	No	No	Yes	Monthly	Yes	No	Quinine	No	No	7-8, Late evening	8-9, late evening	No	No	No	No	once
55-74	3-12, infant	Male	single	Protestant	Primary	Rural	No	Yes	Measles	Yes	No	No	1	No	No	No	No	Yes	No	Yes	No	No	No	No	No	No	Don't spray	Yes	Yes	Coartem	Yes	No	7-8, Late evening	8-9, late evening	Yes	No	No	Yes	once
55-74	3-12, infant	Female	single	Others	Secondary	Urban	No	Yes	Chicken pox	Yes	No	No	4	No	No	No	No	Yes	No	Yes	No	No	No	No	Yes	No	Don't spray	Yes	Yes	Coartem	Yes	No	7-8, Late evening	8-9, late evening	Yes	Yes	No	Yes	more than once
55-74	3-12, infant	Male	single	Protestant	Primary	Rural	No	No	No condition	Yes	No	No	1	Yes	Yes	No	Yes	No	No	No	No	No	No	No	No	No	Don't spray	Yes	No	Coartem	Yes	No	7-8, Late evening	8-9, late evening	Yes	Yes	Yes	Yes	once
55-74	3-12, infant	Female	cohabiting	Catholic	Secondary	Urban	Yes	Yes	Others	Yes	No	No	2	No	No	No	Yes	No	No	No	No	No	Yes	No	No	No	Don't spray	Yes	No	P alaxin	No	No	7-8, Late evening	8-9, late evening	No	No	No	Yes	more than once
35-54	13-48, Toddler	Male	Married	Catholic	Secondary	Rural	No	Yes	Measles	Yes	No	No	3	No	No	No	Yes	No	No	No	Yes	No	No	No	No	No	Don't spray	Yes	Yes	Coartem	Yes	No	7-8, Late evening	6-7, evening	Yes	No	Yes	Yes	more than once
55-74	3-12, infant	Female	single	Protestant	None	Rural	No	Yes	Others	Yes	No	No	1	No	No	Yes	No	Yes	Yes	No	No	No	No	No	No	No	Don't spray	Yes	No	Coartem	Yes	No	7-8, Late evening	10-11, night	Yes	No	Yes	Yes	once
35-54	3-12, infant	Female	Married	Protestant	Primary	Rural	No	No	No condition	Yes	Yes	Yes	1	No	No	No	No	No	No	No	No	No	Yes	Yes	Yes	No	Don't spray	Yes	No	Quinine	Yes	No	7-8, Late evening	10-11, night	Yes	Yes	Yes	Yes	once
35-54	3-12, infant	Female	cohabiting	Protestant	None	Rural	No	Yes	Measles	Yes	Yes	Yes	1	No	No	No	Yes	No	No	No	Yes	No	No	Yes	No	Yes	Annually	No	Yes	Coartem	No	No	7-8, Late evening	10-11, night	Yes	No	Yes	Yes	once
55-74	3-12, infant	Male	single	Catholic	Primary	Urban	Yes	No	No condition	Yes	No	No	1	Yes	No	No	No	No	No	No	No	No	No	No	No	Yes	Annually	Yes	Yes	Artesunate	No	No	7-8, Late evening	10-11, night	Yes	No	Yes	Yes	once
55-74	3-12, infant	Female	cohabiting	Others	None	Rural	No	Yes	Others	Yes	No	No	3	No	No	No	No	No	Yes	Yes	No	No	No	No	No	No	Don't spray	Yes	No	Coartem	No	No	7-8, Late evening	10-11, night	No	Yes	No	Yes	more than once
55-74	3-12, infant	Female	single	Others	Primary	Rural	No	No	No condition	Yes	Yes	Yes	3	No	No	Yes	No	No	Yes	No	No	No	Yes	No	Yes	No	Don't spray	No	Yes	Quinine	Yes	No	7-8, Late evening	10-11, night	Yes	No	Yes	Yes	more than once
55-74	3-12, infant	Female	single	Protestant	Secondary	Urban	Yes	No	No condition	Yes	Yes	Yes	3	Yes	No	No	No	Yes	No	No	No	No	No	No	No	No	Don't spray	Yes	No	Artesunate	No	No	7-8, Late evening	10-11, night	Yes	No	No	Yes	more than once
55-74	49- above, children	Male	single	Protestant	Primary	Rural	Yes	No	No condition	Yes	Yes	Yes	1	Yes	No	No	No	No	No	No	No	No	No	No	Yes	Yes	Annually	Yes	Yes	Coartem	Yes	No	7-8, Late evening	8-9, late evening	Yes	No	No	Yes	once
55-74	3-12, infant	Male	single	Protestant	Secondary	Rural	No	Yes	Measles	Yes	Yes	Yes	3	No	No	No	No	No	No	Yes	No	No	Yes	No	Yes	No	Don't spray	Yes	Yes	Coartem	Yes	No	7-8, Late evening	8-9, late evening	Yes	No	Yes	Yes	more than once
55-74	3-12, infant	Female	Married	Protestant	Primary	Rural	No	No	No condition	Yes	No	No	3	Yes	No	No	No	Yes	No	Yes	No	No	No	No	No	Yes	Others	Yes	Yes	Coartem	No	No	7-8, Late evening	8-9, late evening	Yes	No	Yes	Yes	more than once
55-74	3-12, infant	Male	Married	Protestant	Primary	Rural	No	No	Others	Yes	No	No	3	No	No	No	Yes	No	No	No	No	No	Yes	Yes	No	No	Don't spray	Yes	Yes	Coartem	No	No	7-8, Late evening	8-9, late evening	Yes	No	No	No	more than once
35-54	3-12, infant	Male	Married	Protestant	Secondary	Rural	No	Yes	Others	Yes	No	No	3	No	No	No	Yes	No	No	No	Yes	No	No	Yes	Yes	No	Don't spray	Yes	No	Coartem	Yes	Yes	7-8, Late evening	8-9, late evening	Yes	No	No	No	more than once
55-74	3-12, infant	Male	Married	Others	None	Rural	No	Yes	Others	Yes	Yes	Yes	3	No	No	No	Yes	No	No	Yes	No	No	No	Yes	No	No	Don't spray	No	Yes	Coartem	No	No	7-8, Late evening	8-9, late evening	Yes	Yes	No	Yes	more than once
75-above	3-12, infant	Female	single	Catholic	Secondary	Rural	No	Yes	Chicken pox	Yes	Yes	Yes	1	Yes	Yes	Yes	No	No	Yes	No	No	No	No	No	No	No	Don't spray	No	Yes	Quinine	No	No	7-8, Late evening	8-9, late evening	Yes	Yes	No	Yes	once
35-54	3-12, infant	Female	Married	Muslim	Secondary	Urban	No	No	No condition	Yes	Yes	Yes	3	Yes	No	No	No	Yes	No	No	No	No	No	No	No	Yes	Annually	Yes	No	Quinine	No	No	7-8, Late evening	8-9, late evening	Yes	No	Yes	Yes	more than once
35-54	3-12, infant	Male	Married	Others	Secondary	Urban	Yes	Yes	Others	Yes	Yes	Yes	3	Yes	No	No	Yes	No	No	No	No	No	No	Yes	No	No	Don't spray	Yes	No	Artesunate	No	No	7-8, Late evening	8-9, late evening	No	No	Yes	Yes	more than once
35-54	3-12, infant	Female	single	Muslim	Primary	Rural	No	No	No condition	Yes	Yes	Yes	5	No	Yes	No	Yes	No	Yes	No	No	No	Yes	No	Yes	No	Don't spray	Yes	Yes	Coartem	Yes	No	7-8, Late evening	8-9, late evening	Yes	Yes	Yes	Yes	more than once
55-74	3-12, infant	Male	Married	Others	Secondary	Urban	No	Yes	Others	Yes	Yes	Yes	2	Yes	No	No	No	No	No	Yes	No	No	No	No	No	No	Don't spray	Yes	Yes	Coartem	No	Yes	7-8, Late evening	8-9, late evening	No	Yes	Yes	Yes	more than once
35-54	13-48, Toddler	Female	Married	Muslim	None	Rural	No	No	No condition	Yes	Yes	Yes	2	No	No	Yes	No	Yes	No	No	Yes	No	Yes	No	Yes	No	Don't spray	Yes	Yes	Quinine	Yes	No	7-8, Late evening	8-9, late evening	Yes	Yes	Yes	Yes	more than once
35-54	13-48, Toddler	Female	single	Protestant	Primary	Rural	No	Yes	Chicken pox	Yes	Yes	Yes	1	No	No	No	Yes	No	No	No	Yes	No	Yes	No	No	No	Don't spray	Yes	No	Artesunate	No	No	7-8, Late evening	8-9, late evening	Yes	No	No	Yes	once
35-54	3-12, infant	Female	Married	Muslim	Tertiary	Urban	No	Yes	Sickle cell	Yes	No	No	2	No	No	No	Yes	Yes	No	No	No	No	No	No	No	No	Don't spray	Yes	No	Quinine	No	No	7-8, Late evening	8-9, late evening	No	Yes	No	No	more than once
55-74	13-48, Toddler	Male	Married	Protestant	Primary	Rural	No	No	No condition	Yes	No	No	3	Yes	No	Yes	No	No	Yes	Yes	No	No	No	No	No	No	Don't spray	No	Yes	Coartem	No	No	7-8, Late evening	8-9, late evening	Yes	No	No	Yes	more than once
55-74	13-48, Toddler	Male	Married	Protestant	Primary	Rural	No	No	No condition	Yes	No	No	5	Yes	No	Yes	No	Yes	No	No	No	Yes	No	No	Yes	No	Don't spray	No	Yes	Coartem	Yes	No	7-8, Late evening	8-9, late evening	Yes	No	No	Yes	more than once
55-74	49- above, children	Male	Married	Protestant	Secondary	Rural	No	Yes	Others	Yes	No	No	4	Yes	Yes	No	No	Yes	No	Yes	No	Yes	No	No	Yes	No	Don't spray	Yes	Yes	Coartem	No	No	7-8, Late evening	8-9, late evening	Yes	Yes	No	No	more than once
55-74	13-48, Toddler	Male	single	Protestant	Secondary	Rural	No	No	No condition	Yes	No	No	3	No	Yes	No	No	Yes	No	No	No	No	Yes	No	Yes	Yes	Annually	Yes	Yes	P alaxin	Yes	No	7-8, Late evening	8-9, late evening	Yes	No	No	Yes	more than once
35-54	3-12, infant	Male	Married	Muslim	Secondary	Rural	No	No	No condition	No	No	No	3	No	No	No	No	No	No	No	No	No	No	No	No	No	Don't spray	Yes	No	Quinine	Yes	Yes	7-8, Late evening	8-9, late evening	Yes	No	No	No	more than once
75-above	3-12, infant	Male	Married	Protestant	Secondary	Urban	No	Yes	Measles	Yes	No	No	3	Yes	No	No	No	No	No	No	Yes	No	No	No	No	Yes	Monthly	Yes	No	Artesunate	No	Yes	7-8, Late evening	8-9, late evening	Yes	Yes	No	Yes	more than once
35-54	13-48, Toddler	Male	Married	Protestant	Secondary	Rural	No	Yes	Others	Yes	Yes	Yes	2	Yes	No	No	Yes	No	Yes	No	No	No	No	No	No	Yes	Annually	Yes	Yes	Coartem	Yes	No	7-8, Late evening	8-9, late evening	Yes	Yes	No	Yes	more than once
35-54	13-48, Toddler	Female	cohabiting	Protestant	Primary	Rural	No	No	No condition	Yes	No	No	3	No	No	No	No	No	Yes	No	No	No	Yes	No	No	No	Don't spray	Yes	Yes	Coartem	Yes	Yes	7-8, Late evening	8-9, late evening	Yes	No	No	No	more than once
35-54	3-12, infant	Female	Married	Protestant	Primary	Rural	No	No	No condition	Yes	No	No	4	No	No	No	Yes	No	No	No	No	No	No	Yes	No	No	Don't spray	Yes	Yes	Coartem	Yes	No	7-8, Late evening	8-9, late evening	Yes	No	No	No	more than once
35-54	13-48, Toddler	Male	single	Catholic	Primary	Rural	No	No	No condition	Yes	No	No	5	No	No	No	Yes	No	Yes	No	Yes	No	No	No	No	No	Don't spray	Yes	Yes	Coartem	Yes	Yes	7-8, Late evening	8-9, late evening	Yes	No	No	No	more than once
35-54	13-48, Toddler	Male	Married	Muslim	Primary	Rural	No	Yes	Others	Yes	No	No	3	Yes	No	No	No	No	No	No	No	No	No	No	No	No	Don't spray	Yes	No	Quinine	Yes	No	7-8, Late evening	8-9, late evening	Yes	Yes	No	Yes	more than once
55-74	13-48, Toddler	Female	cohabiting	Others	Tertiary	Urban	Yes	Yes	Others	Yes	No	No	4	Yes	No	No	Yes	No	No	No	No	No	No	No	No	Yes	Monthly	Yes	No	Quinine	Yes	Yes	7-8, Late evening	8-9, late evening	No	Yes	No	Yes	more than once
35-54	13-48, Toddler	Female	Married	Catholic	None	Rural	No	Yes	Measles	Yes	Yes	Yes	4	No	No	No	Yes	Yes	No	No	No	No	No	No	Yes	No	Don't spray	No	Yes	Coartem	No	No	7-8, Late evening	8-9, late evening	Yes	Yes	No	Yes	more than once
35-54	13-48, Toddler	Female	single	Others	None	Rural	No	No	No condition	Yes	No	No	4	Yes	No	No	No	No	No	Yes	No	No	No	No	No	No	Don't spray	Yes	Yes	Quinine	No	No	7-8, Late evening	8-9, late evening	Yes	Yes	No	Yes	more than once
55-74	13-48, Toddler	Male	cohabiting	Protestant	Secondary	Urban	Yes	Yes	Others	Yes	Yes	Yes	1	Yes	No	No	No	No	No	Yes	No	No	No	No	No	No	Don't spray	No	Yes	Coartem	No	No	7-8, Late evening	8-9, late evening	Yes	Yes	Yes	Yes	once
55-74	13-48, Toddler	Female	single	Muslim	Primary	Rural	No	Yes	Others	Yes	No	No	2	Yes	No	Yes	No	No	No	No	No	No	No	No	No	No	Don't spray	Yes	No	Quinine	No	Yes	7-8, Late evening	8-9, late evening	Yes	No	No	No	more than once
35-54	13-48, Toddler	Male	single	Others	None	Urban	Yes	Yes	Measles	Yes	Yes	Yes	1	No	No	No	Yes	No	No	No	No	No	No	No	Yes	Yes	Annually	Yes	No	Quinine	Yes	No	7-8, Late evening	8-9, late evening	No	Yes	Yes	Yes	once
35-54	13-48, Toddler	Male	single	Muslim	Secondary	Urban	Yes	Yes	Others	Yes	No	No	1	Yes	No	No	No	No	No	No	No	No	No	No	No	Yes	Others	Yes	No	Coartem	No	Yes	7-8, Late evening	8-9, late evening	No	Yes	No	Yes	once
35-54	13-48, Toddler	Female	single	Protestant	Secondary	Urban	No	No	No condition	Yes	Yes	Yes	2	Yes	No	No	No	No	No	Yes	No	No	No	No	No	No	Don't spray	Yes	No	Coartem	No	No	7-8, Late evening	8-9, late evening	Yes	No	No	Yes	more than once
35-54	13-48, Toddler	Female	Married	Catholic	Secondary	Urban	No	No	No condition	Yes	No	No	1	Yes	No	No	No	No	No	Yes	No	No	No	No	No	No	Don't spray	Yes	Yes	Quinine	No	No	7-8, Late evening	8-9, late evening	No	No	No	Yes	once
55-74	3-12, infant	Female	Married	Muslim	Secondary	Urban	No	No	No condition	Yes	Yes	Yes	3	Yes	No	No	Yes	Yes	No	No	No	No	No	No	No	Yes	Annually	Yes	Yes	P alaxin	Yes	No	7-8, Late evening	8-9, late evening	Yes	No	Yes	No	more than once
55-74	13-48, Toddler	Female	cohabiting	Muslim	None	Rural	No	Yes	Others	Yes	No	No	2	Yes	No	No	Yes	No	No	No	No	No	No	No	No	No	Don't spray	No	Yes	Coartem	Yes	No	7-8, Late evening	8-9, late evening	Yes	No	Yes	Yes	more than once
55-74	13-48, Toddler	Male	Married	Catholic	Tertiary	Rural	No	No	No condition	Yes	No	No	3	No	No	Yes	Yes	No	Yes	No	No	No	No	No	No	No	Don't spray	Yes	No	Artesunate	Yes	No	7-8, Late evening	8-9, late evening	No	Yes	No	Yes	more than once
55-74	13-48, Toddler	Female	single	Catholic	None	Rural	Yes	Yes	Others	Yes	No	No	2	No	No	No	Yes	No	No	No	No	No	No	Yes	No	No	Don't spray	No	Yes	Quinine	No	No	7-8, Late evening	8-9, late evening	Yes	No	No	Yes	more than once
35-54	13-48, Toddler	Female	cohabiting	Catholic	Primary	Urban	No	Yes	Chicken pox	Yes	Yes	Yes	3	No	Yes	No	No	Yes	Yes	No	No	No	No	No	No	Yes	Annually	Yes	No	Quinine	No	Yes	7-8, Late evening	8-9, late evening	Yes	Yes	No	Yes	more than once
55-74	13-48, Toddler	Female	Married	Protestant	Secondary	Rural	No	Yes	Others	Yes	No	No	3	No	No	No	Yes	No	No	No	Yes	No	No	No	Yes	No	Don't spray	Yes	Yes	Coartem	No	No	7-8, Late evening	6-7, evening	Yes	No	No	No	more than once
35-54	3-12, infant	Male	single	Protestant	Secondary	Rural	No	Yes	Chicken pox	Yes	No	No	2	Yes	No	Yes	No	No	No	No	No	No	No	No	No	No	Don't spray	Yes	Yes	Coartem	No	No	7-8, Late evening	6-7, evening	Yes	No	No	Yes	more than once
55-74	13-48, Toddler	Female	Married	Catholic	Tertiary	Urban	Yes	No	No condition	Yes	No	No	2	Yes	No	No	No	No	Yes	No	No	No	No	No	No	Yes	Annually	Yes	No	Quinine	Yes	Yes	7-8, Late evening	6-7, evening	No	Yes	No	Yes	more than once
55-74	49- above, children	Female	Married	Catholic	Secondary	Urban	Yes	Yes	Sickle cell	Yes	No	No	1	Yes	No	No	No	No	No	No	No	No	No	No	No	Yes	Monthly	Yes	No	Quinine	Yes	No	7-8, Late evening	6-7, evening	No	Yes	No	Yes	once
35-54	13-48, Toddler	Female	Married	Catholic	Secondary	Urban	Yes	No	No condition	Yes	Yes	Yes	2	Yes	No	Yes	No	No	No	No	No	No	No	No	No	No	Don't spray	No	No	Coartem	Yes	Yes	7-8, Late evening	6-7, evening	No	No	No	Yes	more than once
35-54	13-48, Toddler	Male	single	Muslim	Primary	Urban	No	No	No condition	Yes	No	No	2	Yes	No	No	No	No	No	No	No	No	Yes	No	No	No	Don't spray	No	Yes	Coartem	Yes	No	7-8, Late evening	6-7, evening	Yes	No	No	Yes	more than once
35-54	13-48, Toddler	Male	Married	Others	Primary	Rural	Yes	No	No condition	Yes	No	No	1	No	No	No	No	No	No	No	No	Yes	No	No	No	No	Don't spray	Yes	No	Artesunate	Yes	Yes	7-8, Late evening	6-7, evening	No	No	No	No	once
55-74	13-48, Toddler	Male	Married	Protestant	Tertiary	Rural	Yes	Yes	Others	Yes	No	No	2	No	No	No	Yes	No	No	Yes	No	No	No	No	No	Yes	Annually	Yes	No	Quinine	Yes	Yes	7-8, Late evening	6-7, evening	No	No	No	Yes	more than once
55-74	13-48, Toddler	Male	cohabiting	Muslim	Secondary	Rural	No	Yes	Others	Yes	No	No	3	Yes	No	No	Yes	Yes	No	No	No	No	No	No	No	No	Don't spray	Yes	No	Coartem	Yes	No	5-6, evening	10-11, night	Yes	Yes	No	Yes	more than once
55-74	49- above, children	Female	single	Protestant	None	Rural	Yes	No	No condition	Yes	No	No	2	Yes	No	No	No	No	No	Yes	No	No	No	No	No	No	Don't spray	Yes	No	Coartem	Yes	No	5-6, evening	10-11, night	Yes	Yes	No	Yes	more than once
55-74	49- above, children	Male	single	Protestant	Secondary	Urban	Yes	No	No condition	Yes	Yes	Yes	5	No	Yes	No	Yes	No	Yes	No	Yes	No	No	Yes	No	No	Don't spray	Yes	Yes	Coartem	Yes	No	5-6, evening	10-11, night	Yes	Yes	Yes	Yes	more than once
55-74	13-48, Toddler	Female	single	Protestant	Secondary	Rural	No	No	No condition	Yes	No	No	2	No	No	No	No	Yes	No	No	No	No	Yes	No	No	No	Don't spray	Yes	Yes	P alaxin	Yes	No	5-6, evening	10-11, night	Yes	Yes	No	No	more than once
55-74	13-48, Toddler	Female	single	Protestant	Secondary	Rural	No	No	No condition	Yes	No	No	2	No	No	No	Yes	No	No	No	Yes	No	No	No	No	No	Don't spray	Yes	Yes	Coartem	Yes	No	5-6, evening	10-11, night	Yes	Yes	No	Yes	more than once
55-74	13-48, Toddler	Female	single	Protestant	Primary	Rural	No	No	No condition	Yes	Yes	Yes	3	Yes	No	No	No	Yes	Yes	No	No	No	No	No	No	No	Don't spray	Yes	Yes	Artesunate	No	No	5-6, evening	10-11, night	Yes	No	No	Yes	more than once
35-54	49- above, children	Male	cohabiting	Catholic	Primary	Urban	No	Yes	Others	Yes	No	No	4	No	Yes	No	Yes	No	No	No	Yes	No	No	No	Yes	No	Don't spray	No	Yes	Coartem	Yes	Yes	5-6, evening	10-11, night	Yes	No	No	Yes	more than once
35-54	49- above, children	Male	Married	Muslim	Primary	Rural	No	Yes	Measles	Yes	Yes	Yes	6	Yes	No	Yes	No	No	Yes	Yes	No	Yes	Yes	No	No	No	Don't spray	Yes	Yes	Coartem	Yes	Yes	5-6, evening	10-11, night	Yes	No	Yes	Yes	more than once
35-54	49- above, children	Male	single	Others	Primary	Rural	Yes	Yes	Others	Yes	No	No	3	No	No	No	Yes	No	No	No	Yes	Yes	No	No	No	No	Don't spray	Yes	Yes	Coartem	Yes	No	5-6, evening	10-11, night	Yes	Yes	No	Yes	more than once
35-54	13-48, Toddler	Male	single	Protestant	Primary	Rural	No	No	No condition	Yes	Yes	Yes	4	Yes	No	No	No	No	Yes	No	No	Yes	No	Yes	No	No	Don't spray	Yes	Yes	Coartem	Yes	No	5-6, evening	10-11, night	Yes	Yes	No	Yes	more than once
35-54	49- above, children	Male	cohabiting	Protestant	Primary	Rural	Yes	No	No condition	Yes	No	No	2	Yes	No	No	No	No	No	Yes	No	No	No	No	No	Yes	Annually	Yes	Yes	Quinine	Yes	No	5-6, evening	10-11, night	Yes	Yes	No	Yes	more than once
35-54	13-48, Toddler	Female	Married	Protestant	Primary	Rural	No	Yes	Measles	Yes	Yes	Yes	3	Yes	No	Yes	No	No	No	No	No	No	No	Yes	No	No	Don't spray	Yes	Yes	Quinine	Yes	No	5-6, evening	10-11, night	Yes	Yes	Yes	Yes	more than once
55-74	13-48, Toddler	Male	Married	Catholic	Secondary	Rural	No	No	No condition	Yes	No	No	4	No	No	Yes	No	Yes	No	No	Yes	No	Yes	No	No	No	Don't spray	Yes	Yes	Coartem	No	No	5-6, evening	10-11, night	Yes	No	No	No	more than once
55-74	13-48, Toddler	Female	Married	Catholic	Primary	Rural	No	No	No condition	Yes	No	No	3	No	No	No	Yes	No	No	No	No	No	Yes	No	Yes	No	Don't spray	Yes	No	Coartem	No	No	5-6, evening	10-11, night	Yes	Yes	No	No	more than once
55-74	13-48, Toddler	Male	Married	Catholic	Secondary	Rural	No	No	No condition	Yes	No	No	3	No	Yes	No	Yes	No	No	No	No	No	Yes	No	No	No	Don't spray	Yes	Yes	Coartem	Yes	No	5-6, evening	10-11, night	Yes	No	Yes	Yes	more than once
55-74	13-48, Toddler	Female	Married	Catholic	Secondary	Urban	No	No	No condition	Yes	No	No	3	No	No	No	Yes	No	No	No	Yes	No	No	No	Yes	No	Don't spray	Yes	Yes	Coartem	Yes	No	5-6, evening	10-11, night	Yes	No	Yes	Yes	more than once
55-74	13-48, Toddler	Male	Married	Catholic	Secondary	Urban	No	No	No condition	Yes	No	No	4	No	No	Yes	No	Yes	No	No	Yes	No	Yes	No	No	No	Don't spray	Yes	Yes	Coartem	Yes	No	5-6, evening	10-11, night	Yes	No	No	No	more than once
55-74	13-48, Toddler	Male	cohabiting	Catholic	Secondary	Rural	No	No	No condition	Yes	No	No	4	Yes	No	No	Yes	No	No	No	No	Yes	No	Yes	No	No	Don't spray	Yes	Yes	Coartem	Yes	No	5-6, evening	10-11, night	Yes	No	No	Yes	more than once
35-54	13-48, Toddler	Male	Married	Catholic	Secondary	Urban	Yes	Yes	Others	Yes	No	No	3	No	No	No	Yes	No	No	No	Yes	No	No	No	Yes	No	Don't spray	Yes	Yes	Coartem	Yes	No	5-6, evening	10-11, night	Yes	No	No	No	more than once
75-above	13-48, Toddler	Female	single	Protestant	None	Rural	No	Yes	Others	Yes	No	No	2	No	No	No	Yes	No	No	Yes	No	No	No	No	No	No	Don't spray	Yes	No	Quinine	Yes	No	5-6, evening	10-11, night	Yes	Yes	No	Yes	more than once
35-54	13-48, Toddler	Male	Married	Others	None	Rural	Yes	Yes	Chicken pox	Yes	Yes	Yes	2	No	No	No	No	No	No	Yes	No	No	No	No	Yes	No	Don't spray	Yes	Yes	Artesunate	No	No	5-6, evening	10-11, night	Yes	Yes	No	Yes	more than once
35-54	49- above, children	Female	single	Protestant	Primary	Rural	Yes	No	No condition	Yes	No	No	3	No	Yes	No	Yes	No	No	No	No	No	No	No	Yes	No	Don't spray	Yes	Yes	Coartem	Yes	No	5-6, evening	8-9, late evening	Yes	Yes	Yes	Yes	more than once
35-54	13-48, Toddler	Male	Married	Others	Secondary	Rural	No	No	No condition	Yes	Yes	Yes	5	No	Yes	No	Yes	No	No	Yes	No	No	No	Yes	Yes	No	Don't spray	Yes	Yes	Coartem	Yes	No	5-6, evening	8-9, late evening	Yes	No	No	Yes	more than once
35-54	13-48, Toddler	Female	Married	Others	Primary	Rural	No	No	No condition	Yes	No	No	3	No	No	Yes	No	Yes	No	No	No	Yes	No	No	No	No	Don't spray	Yes	Yes	Coartem	Yes	No	5-6, evening	8-9, late evening	Yes	No	Yes	Yes	more than once
35-54	13-48, Toddler	Female	Married	Catholic	Secondary	Rural	No	No	No condition	Yes	No	No	3	No	No	No	Yes	No	No	No	No	No	No	Yes	Yes	No	Don't spray	Yes	No	Coartem	Yes	No	5-6, evening	8-9, late evening	Yes	No	No	No	more than once
35-54	13-48, Toddler	Male	Married	Protestant	Secondary	Rural	No	No	No condition	Yes	No	No	2	No	No	Yes	No	No	No	No	No	No	No	Yes	No	No	Don't spray	Yes	No	Coartem	Yes	No	5-6, evening	8-9, late evening	Yes	No	No	No	more than once
35-54	49- above, children	Male	single	Protestant	Secondary	Rural	No	No	No condition	Yes	No	No	3	No	No	No	No	Yes	No	No	No	No	Yes	No	Yes	No	Don't spray	No	Yes	P alaxin	Yes	No	5-6, evening	8-9, late evening	No	No	No	Yes	more than once
35-54	13-48, Toddler	Female	single	Protestant	Secondary	Rural	Yes	No	No condition	Yes	No	No	1	Yes	No	No	No	No	No	No	No	No	No	No	No	No	Don't spray	Yes	Yes	Quinine	No	Yes	5-6, evening	8-9, late evening	Yes	Yes	No	Yes	once
35-54	13-48, Toddler	Female	Married	Muslim	Primary	Rural	No	Yes	Sickle cell	Yes	No	No	3	No	No	No	Yes	No	No	Yes	Yes	No	No	No	No	No	Don't spray	Yes	Yes	Coartem	Yes	Yes	5-6, evening	8-9, late evening	Yes	No	No	Yes	more than once
35-54	13-48, Toddler	Male	Married	Others	Secondary	Rural	No	No	No condition	Yes	No	No	3	No	No	No	No	Yes	No	No	No	No	Yes	No	Yes	No	Don't spray	Yes	Yes	Coartem	Yes	No	5-6, evening	8-9, late evening	Yes	Yes	No	Yes	more than once
35-54	13-48, Toddler	Male	Married	Muslim	Secondary	Rural	No	Yes	Sickle cell	Yes	Yes	Yes	5	No	No	Yes	No	Yes	No	No	Yes	No	No	Yes	Yes	Yes	Annually	Yes	No	Artesunate	Yes	No	5-6, evening	8-9, late evening	Yes	No	No	Yes	more than once
35-54	13-48, Toddler	Male	Married	Protestant	Tertiary	Urban	No	Yes	Measles	Yes	No	No	6	Yes	No	No	Yes	No	Yes	Yes	No	Yes	No	Yes	No	No	Don't spray	Yes	No	Quinine	Yes	No	5-6, evening	8-9, late evening	Yes	No	No	No	more than once
55-74	49- above, children	Male	single	Muslim	Secondary	Urban	Yes	Yes	Chicken pox	Yes	No	No	2	No	Yes	No	Yes	No	No	No	No	No	No	No	No	No	Don't spray	Yes	Yes	Coartem	Yes	No	5-6, evening	8-9, late evening	Yes	Yes	No	No	more than once
55-74	13-48, Toddler	Female	cohabiting	Protestant	Secondary	Rural	No	No	No condition	Yes	No	No	4	No	Yes	No	No	Yes	No	No	Yes	No	Yes	No	No	No	Don't spray	Yes	Yes	Quinine	No	No	5-6, evening	8-9, late evening	Yes	Yes	Yes	Yes	more than once
55-74	49- above, children	Female	Married	Others	Secondary	Rural	Yes	No	No condition	Yes	No	No	3	No	No	Yes	No	No	No	Yes	No	No	No	Yes	No	No	Don't spray	Yes	No	Coartem	Yes	Yes	5-6, evening	8-9, late evening	Yes	No	No	Yes	more than once
55-74	13-48, Toddler	Male	single	Muslim	Tertiary	Urban	Yes	No	No condition	Yes	No	No	2	Yes	No	No	No	No	No	No	No	No	Yes	No	No	Yes	Annually	Yes	No	Coartem	Yes	Yes	5-6, evening	8-9, late evening	No	Yes	No	Yes	more than once
55-74	13-48, Toddler	Female	single	Catholic	Tertiary	Urban	Yes	Yes	Others	Yes	Yes	Yes	3	Yes	No	No	No	No	No	Yes	No	No	No	Yes	No	Yes	Annually	Yes	No	Coartem	Yes	Yes	5-6, evening	8-9, late evening	No	Yes	No	Yes	more than once
35-54	13-48, Toddler	Female	single	Muslim	Tertiary	Urban	Yes	Yes	Others	Yes	Yes	Yes	2	No	No	No	Yes	No	No	Yes	No	No	No	No	No	Yes	Monthly	Yes	No	P alaxin	No	Yes	5-6, evening	8-9, late evening	No	Yes	No	Yes	more than once
35-54	13-48, Toddler	Female	single	Muslim	Secondary	Rural	No	No	No condition	Yes	Yes	Yes	4	No	Yes	No	Yes	No	No	No	No	Yes	No	Yes	No	No	Don't spray	Yes	Yes	P alaxin	Yes	No	5-6, evening	8-9, late evening	Yes	Yes	Yes	Yes	more than once
55-74	13-48, Toddler	Female	single	Others	None	Urban	No	Yes	Chicken pox	Yes	No	No	3	No	No	No	No	No	No	No	Yes	No	Yes	No	Yes	Yes	Annually	Yes	Yes	Artesunate	Yes	No	5-6, evening	8-9, late evening	No	No	No	Yes	more than once
35-54	13-48, Toddler	Male	Married	Muslim	Primary	Urban	Yes	Yes	Sickle cell	Yes	No	No	3	No	No	No	Yes	No	No	Yes	No	No	No	Yes	No	Yes	Annually	Yes	No	Coartem	Yes	No	5-6, evening	8-9, late evening	No	No	Yes	Yes	more than once
55-74	13-48, Toddler	Male	Married	Protestant	None	Rural	Yes	Yes	Measles	Yes	No	No	2	No	No	No	Yes	No	No	No	No	No	No	Yes	No	No	Don't spray	Yes	Yes	Artesunate	No	No	5-6, evening	8-9, late evening	Yes	No	No	Yes	more than once
55-74	13-48, Toddler	Female	cohabiting	Protestant	Secondary	Rural	Yes	Yes	Chicken pox	Yes	No	No	2	No	Yes	Yes	No	No	No	No	No	No	No	No	No	No	Don't spray	Yes	No	Quinine	Yes	No	5-6, evening	8-9, late evening	Yes	No	No	Yes	more than once
55-74	13-48, Toddler	Female	cohabiting	Muslim	Secondary	Urban	Yes	No	No condition	Yes	No	No	2	Yes	Yes	No	No	No	No	No	No	No	No	No	No	Yes	Annually	Yes	No	Artesunate	Yes	Yes	5-6, evening	8-9, late evening	No	No	No	Yes	more than once
35-54	13-48, Toddler	Female	Married	Muslim	Tertiary	Rural	No	Yes	Others	Yes	No	No	6	Yes	No	Yes	No	No	No	Yes	Yes	Yes	No	No	Yes	Yes	Annually	Yes	Yes	Coartem	Yes	No	5-6, evening	8-9, late evening	Yes	No	Yes	No	more than once
55-74	13-48, Toddler	Male	single	Catholic	None	Rural	No	No	No condition	Yes	No	No	2	No	No	No	No	No	No	No	No	No	Yes	Yes	No	No	Don't spray	Yes	No	Coartem	No	No	5-6, evening	8-9, late evening	Yes	No	No	No	more than once
55-74	3-12, infant	Female	Married	Muslim	Primary	Rural	No	No	No condition	Yes	No	No	3	Yes	No	Yes	Yes	No	No	No	No	No	No	No	No	Yes	Annually	Yes	Yes	Artesunate	Yes	No	5-6, evening	8-9, late evening	Yes	Yes	Yes	Yes	more than once
35-54	49- above, children	Male	Married	Protestant	Primary	Rural	Yes	No	No condition	Yes	No	No	3	No	Yes	Yes	No	Yes	No	No	No	No	No	No	No	No	Don't spray	Yes	Yes	Coartem	No	No	5-6, evening	8-9, late evening	Yes	No	Yes	Yes	more than once
35-54	13-48, Toddler	Female	Married	Protestant	Primary	Rural	No	No	No condition	Yes	No	No	4	No	No	Yes	No	Yes	No	No	No	No	Yes	No	Yes	Yes	Annually	Yes	Yes	Coartem	No	No	5-6, evening	8-9, late evening	Yes	No	Yes	Yes	more than once
35-54	13-48, Toddler	Male	single	Muslim	Secondary	Rural	No	No	No condition	Yes	No	No	3	No	No	No	Yes	No	Yes	No	No	No	No	Yes	No	No	Don't spray	Yes	No	Coartem	Yes	No	5-6, evening	8-9, late evening	Yes	No	No	No	more than once
35-54	49- above, children	Male	Married	Protestant	None	Rural	Yes	No	No condition	Yes	No	No	3	No	No	Yes	No	Yes	No	No	No	Yes	No	No	No	No	Don't spray	Yes	Yes	Coartem	Yes	No	5-6, evening	8-9, late evening	Yes	No	No	No	more than once
35-54	13-48, Toddler	Female	Married	Protestant	None	Rural	No	No	No condition	Yes	Yes	Yes	4	No	No	No	Yes	No	Yes	No	Yes	No	No	Yes	No	No	Don't spray	Yes	Yes	Coartem	Yes	No	5-6, evening	8-9, late evening	Yes	No	No	No	more than once
35-54	13-48, Toddler	Male	single	Protestant	Secondary	Rural	No	Yes	Others	Yes	No	No	3	No	No	Yes	No	Yes	No	No	No	No	Yes	No	No	No	Don't spray	Yes	No	Coartem	No	No	5-6, evening	8-9, late evening	Yes	No	Yes	Yes	more than once
55-74	13-48, Toddler	Female	single	Protestant	Primary	Rural	Yes	No	No condition	Yes	Yes	Yes	4	No	No	Yes	No	Yes	No	No	No	No	Yes	Yes	No	No	Don't spray	No	No	Artesunate	Yes	No	5-6, evening	8-9, late evening	Yes	No	No	Yes	more than once
55-74	13-48, Toddler	Male	Married	Muslim	Secondary	Rural	No	No	No condition	Yes	No	No	1	No	No	No	No	Yes	No	No	No	No	No	No	No	No	Don't spray	Yes	No	Quinine	Yes	No	5-6, evening	8-9, late evening	Yes	No	No	No	once
55-74	13-48, Toddler	Male	Married	Muslim	Secondary	Rural	No	No	No condition	Yes	No	No	3	No	No	No	Yes	No	Yes	No	No	No	No	Yes	No	No	Don't spray	Yes	Yes	Coartem	Yes	No	5-6, evening	8-9, late evening	Yes	No	No	No	more than once
35-54	13-48, Toddler	Male	Married	Muslim	Primary	Rural	Yes	Yes	Others	Yes	Yes	Yes	4	No	No	Yes	No	Yes	No	No	No	No	Yes	No	Yes	No	Don't spray	Yes	Yes	Coartem	No	No	5-6, evening	8-9, late evening	Yes	No	No	Yes	more than once
35-54	13-48, Toddler	Female	Married	Protestant	Tertiary	Rural	No	Yes	Others	Yes	No	No	4	No	No	Yes	No	No	Yes	No	Yes	No	Yes	No	No	Yes	Others	Yes	No	Quinine	Yes	No	5-6, evening	8-9, late evening	Yes	No	No	No	more than once
35-54	13-48, Toddler	Male	Married	Catholic	Primary	Rural	Yes	No	No condition	Yes	No	No	5	No	No	Yes	No	Yes	Yes	No	No	Yes	No	No	Yes	No	Don't spray	Yes	Yes	Quinine	No	Yes	5-6, evening	8-9, late evening	Yes	No	No	No	more than once
35-54	13-48, Toddler	Female	Married	Catholic	Primary	Rural	No	Yes	Others	Yes	No	No	3	No	No	No	No	Yes	Yes	No	No	No	No	Yes	No	No	Don't spray	Yes	Yes	Artesunate	Yes	Yes	5-6, evening	8-9, late evening	Yes	No	No	No	more than once
35-54	49- above, children	Male	single	Protestant	Primary	Rural	No	No	No condition	Yes	No	No	4	No	No	No	Yes	No	Yes	No	No	Yes	Yes	No	No	No	Don't spray	Yes	No	Quinine	Yes	No	5-6, evening	8-9, late evening	Yes	Yes	No	Yes	more than once
35-54	13-48, Toddler	Male	single	Protestant	Primary	Rural	No	Yes	Others	Yes	No	No	3	No	No	No	Yes	No	No	Yes	No	No	No	Yes	No	No	Don't spray	Yes	No	Artesunate	Yes	No	5-6, evening	8-9, late evening	Yes	Yes	No	Yes	more than once
35-54	13-48, Toddler	Female	single	Muslim	Primary	Rural	No	No	No condition	Yes	No	No	1	No	Yes	No	No	No	No	No	No	No	No	No	No	No	Don't spray	Yes	No	Coartem	Yes	No	5-6, evening	8-9, late evening	Yes	Yes	No	No	once
55-74	49- above, children	Male	single	Catholic	Primary	Rural	Yes	No	No condition	Yes	No	No	3	No	No	No	Yes	No	Yes	No	No	No	No	Yes	No	No	Don't spray	Yes	Yes	Quinine	Yes	No	5-6, evening	8-9, late evening	Yes	Yes	No	No	more than once
55-74	49- above, children	Male	Married	Protestant	Secondary	Urban	No	No	No condition	Yes	No	No	3	No	No	Yes	No	Yes	No	No	No	Yes	No	No	No	No	Don't spray	No	Yes	Quinine	No	No	5-6, evening	8-9, late evening	Yes	Yes	Yes	Yes	more than once
35-54	13-48, Toddler	Female	Married	Muslim	Primary	Rural	No	Yes	Measles	Yes	No	No	3	No	Yes	No	No	Yes	No	No	No	No	No	No	Yes	No	Don't spray	Yes	No	Coartem	Yes	No	5-6, evening	8-9, late evening	Yes	Yes	No	No	more than once
35-54	13-48, Toddler	Female	cohabiting	Protestant	Primary	Rural	No	Yes	Others	Yes	No	Yes	3	No	No	Yes	No	Yes	No	No	No	No	No	Yes	No	No	Don't spray	Yes	No	Coartem	No	No	5-6, evening	8-9, late evening	Yes	Yes	No	Yes	more than once
35-54	13-48, Toddler	Female	Married	Muslim	Tertiary	Urban	Yes	Yes	Others	Yes	No	No	3	No	No	No	Yes	No	No	No	Yes	No	No	Yes	No	Yes	Annually	Yes	No	Coartem	Yes	No	5-6, evening	8-9, late evening	Yes	No	No	No	more than once
15-34	3-12, infant	Female	Married	Muslim	Primary	Rural	No	No	No condition	Yes	No	No	1	No	Yes	No	No	No	No	No	No	No	No	No	No	No	Don't spray	Yes	Yes	Quinine	Yes	Yes	5-6, evening	8-9, late evening	Yes	No	No	No	once
35-54	13-48, Toddler	Female	Married	Muslim	Primary	Rural	No	Yes	Sickle cell	Yes	No	No	2	Yes	Yes	No	No	No	No	No	No	No	No	No	No	No	Don't spray	Yes	Yes	Quinine	Yes	Yes	5-6, evening	8-9, late evening	Yes	No	No	No	more than once
75-above	13-48, Toddler	Female	cohabiting	Protestant	Primary	Rural	No	Yes	Measles	Yes	Yes	Yes	3	No	No	No	No	Yes	No	No	No	Yes	No	Yes	No	No	Don't spray	No	Yes	Coartem	No	No	5-6, evening	8-9, late evening	Yes	No	No	No	more than once
55-74	3-12, infant	Female	Married	Catholic	Primary	Rural	Yes	No	No condition	Yes	Yes	Yes	4	No	No	No	Yes	No	Yes	No	No	Yes	No	No	Yes	No	Don't spray	Yes	Yes	Coartem	Yes	No	5-6, evening	8-9, late evening	Yes	Yes	Yes	Yes	more than once
55-74	13-48, Toddler	Female	single	Catholic	Primary	Rural	No	No	No condition	Yes	Yes	Yes	3	No	No	No	No	Yes	No	Yes	No	Yes	No	No	No	No	Don't spray	Yes	Yes	Coartem	Yes	No	5-6, evening	8-9, late evening	Yes	Yes	No	No	more than once
35-54	13-48, Toddler	Male	Married	Protestant	Primary	Rural	No	No	No condition	Yes	No	No	1	Yes	No	No	No	No	No	No	No	No	No	No	No	No	Don't spray	Yes	No	Quinine	No	No	5-6, evening	8-9, late evening	Yes	Yes	Yes	Yes	once
35-54	49- above, children	Male	Married	Catholic	Secondary	Rural	No	No	No condition	Yes	No	No	1	No	Yes	No	No	No	No	No	No	No	No	No	No	No	Don't spray	Yes	No	Quinine	Yes	No	5-6, evening	8-9, late evening	Yes	Yes	Yes	Yes	once
75-above	13-48, Toddler	Male	Married	Protestant	Primary	Rural	No	No	No condition	Yes	No	No	4	No	No	Yes	No	Yes	No	No	No	No	Yes	No	Yes	No	Don't spray	Yes	No	Coartem	Yes	No	5-6, evening	8-9, late evening	Yes	No	No	Yes	more than once
35-54	13-48, Toddler	Female	single	Catholic	Secondary	Urban	Yes	No	No condition	Yes	No	No	2	No	No	No	Yes	No	No	No	No	No	No	Yes	No	Yes	Monthly	Yes	No	P alaxin	No	Yes	5-6, evening	8-9, late evening	No	Yes	No	Yes	more than once
35-54	13-48, Toddler	Male	Married	Muslim	Tertiary	Urban	No	Yes	Others	Yes	No	No	2	No	No	No	No	Yes	No	Yes	No	No	No	No	No	Yes	Monthly	Yes	No	Coartem	Yes	Yes	5-6, evening	8-9, late evening	No	Yes	No	No	more than once
55-74	13-48, Toddler	Female	single	Catholic	None	Urban	No	Yes	Others	Yes	No	No	2	Yes	No	No	No	No	No	Yes	No	No	No	No	No	Yes	Others	Yes	No	Artesunate	No	No	5-6, evening	8-9, late evening	No	Yes	Yes	Yes	more than once
55-74	13-48, Toddler	Female	Married	Others	Tertiary	Urban	Yes	Yes	Others	Yes	No	No	3	Yes	No	No	Yes	No	No	No	No	No	No	Yes	No	No	Don't spray	Yes	No	Artesunate	No	Yes	5-6, evening	8-9, late evening	No	Yes	No	Yes	more than once
35-54	13-48, Toddler	Female	cohabiting	Protestant	Secondary	Urban	Yes	No	No condition	Yes	No	No	1	Yes	No	No	No	No	No	No	No	No	No	No	No	No	Don't spray	Yes	Yes	Quinine	No	Yes	5-6, evening	8-9, late evening	No	Yes	No	Yes	once
35-54	13-48, Toddler	Female	Married	Others	None	Urban	No	No	No condition	Yes	Yes	Yes	3	Yes	No	No	No	No	No	Yes	No	No	No	No	Yes	Yes	Annually	Yes	No	Artesunate	No	No	5-6, evening	8-9, late evening	Yes	No	No	Yes	more than once
35-54	13-48, Toddler	Female	cohabiting	Catholic	None	Rural	No	Yes	Measles	Yes	No	No	3	No	No	No	Yes	No	No	No	No	Yes	No	No	Yes	No	Don't spray	No	Yes	Coartem	No	No	5-6, evening	8-9, late evening	Yes	Yes	Yes	Yes	more than once
35-54	13-48, Toddler	Male	cohabiting	Protestant	None	Rural	Yes	Yes	Chicken pox	Yes	No	No	2	Yes	No	No	Yes	No	No	No	No	No	No	No	No	No	Don't spray	Yes	Yes	Artesunate	Yes	No	5-6, evening	8-9, late evening	Yes	No	No	Yes	more than once
35-54	13-48, Toddler	Female	cohabiting	Others	Secondary	Urban	No	Yes	Others	Yes	Yes	Yes	2	Yes	No	No	Yes	No	No	No	No	No	No	No	No	Yes	Annually	Yes	No	Artesunate	Yes	No	5-6, evening	8-9, late evening	Yes	Yes	Yes	Yes	more than once
55-74	13-48, Toddler	Female	cohabiting	Others	Tertiary	Urban	Yes	No	No condition	Yes	No	No	2	No	No	No	No	No	No	Yes	No	No	No	No	Yes	Yes	Monthly	Yes	No	P alaxin	Yes	Yes	5-6, evening	8-9, late evening	No	No	No	Yes	more than once
35-54	13-48, Toddler	Female	single	Others	None	Rural	No	Yes	Others	Yes	Yes	Yes	3	No	No	No	Yes	No	Yes	No	No	Yes	No	No	No	No	Don't spray	Yes	Yes	Coartem	No	No	5-6, evening	8-9, late evening	Yes	Yes	No	Yes	more than once
35-54	13-48, Toddler	Male	single	Muslim	None	Urban	No	No	No condition	Yes	Yes	Yes	3	No	No	No	Yes	No	Yes	No	No	No	No	Yes	No	No	Don't spray	Yes	Yes	Coartem	No	No	5-6, evening	8-9, late evening	No	No	No	Yes	more than once
55-74	13-48, Toddler	Female	Married	Others	Secondary	Urban	Yes	Yes	Chicken pox	Yes	No	No	2	Yes	No	No	No	No	No	Yes	No	No	No	No	No	Yes	Annually	Yes	No	P alaxin	No	No	5-6, evening	8-9, late evening	No	No	No	Yes	more than once
55-74	13-48, Toddler	Female	cohabiting	Protestant	Secondary	Urban	No	Yes	Chicken pox	Yes	Yes	Yes	3	No	No	Yes	No	No	Yes	No	No	No	Yes	No	No	Yes	Annually	Yes	Yes	Quinine	Yes	Yes	5-6, evening	8-9, late evening	No	Yes	No	Yes	more than once
35-54	13-48, Toddler	Female	Married	Protestant	Secondary	Urban	Yes	Yes	Sickle cell	Yes	No	No	1	No	No	No	No	No	No	Yes	No	No	No	No	No	No	Don't spray	Yes	No	Quinine	Yes	Yes	5-6, evening	8-9, late evening	No	No	No	Yes	once
75-above	13-48, Toddler	Female	single	Protestant	Secondary	Urban	No	Yes	Sickle cell	Yes	No	No	2	Yes	No	No	No	No	No	No	No	No	No	No	Yes	Yes	Annually	Yes	No	Quinine	Yes	Yes	5-6, evening	8-9, late evening	No	No	No	Yes	more than once
55-74	13-48, Toddler	Male	cohabiting	Muslim	Primary	Rural	No	No	No condition	Yes	No	No	3	Yes	No	No	Yes	No	Yes	No	No	No	No	No	No	No	Don't spray	No	Yes	Coartem	Yes	No	5-6, evening	8-9, late evening	Yes	No	No	Yes	more than once
35-54	13-48, Toddler	Male	Married	Protestant	Secondary	Rural	No	No	No condition	Yes	Yes	Yes	3	Yes	Yes	No	No	Yes	No	No	No	No	No	No	No	Yes	Monthly	Yes	No	Coartem	Yes	No	5-6, evening	8-9, late evening	No	No	No	Yes	more than once
35-54	13-48, Toddler	Male	cohabiting	Others	Tertiary	Urban	No	No	No condition	Yes	No	No	2	Yes	No	No	No	No	Yes	No	No	No	No	No	No	No	Don't spray	Yes	No	Coartem	Yes	No	5-6, evening	8-9, late evening	No	No	No	No	more than once
35-54	3-12, infant	Female	Married	Protestant	Tertiary	Rural	No	No	No condition	Yes	No	No	1	Yes	No	No	No	No	No	No	No	No	No	No	No	No	Don't spray	No	Yes	Coartem	Yes	No	5-6, evening	8-9, late evening	Yes	Yes	No	Yes	once
35-54	13-48, Toddler	Female	Married	Muslim	Tertiary	Rural	Yes	Yes	Others	Yes	No	No	3	Yes	No	No	No	No	No	No	No	No	No	Yes	Yes	Yes	Annually	Yes	Yes	Coartem	Yes	No	5-6, evening	6-7, evening	Yes	No	Yes	No	more than once
55-74	13-48, Toddler	Male	Married	Protestant	Primary	Rural	No	No	No condition	Yes	Yes	Yes	2	No	No	No	No	No	No	Yes	No	No	Yes	No	No	No	Don't spray	Yes	No	Coartem	Yes	No	5-6, evening	6-7, evening	Yes	No	No	Yes	more than once
75-above	3-12, infant	Female	Married	Protestant	Primary	Rural	Yes	No	No condition	Yes	Yes	Yes	6	No	Yes	No	Yes	No	Yes	Yes	Yes	No	No	Yes	No	No	Don't spray	Yes	No	Coartem	Yes	No	5-6, evening	6-7, evening	Yes	Yes	No	Yes	more than once
55-74	13-48, Toddler	Male	cohabiting	Muslim	Primary	Rural	No	Yes	Others	Yes	Yes	No	3	No	No	No	No	No	No	Yes	No	No	Yes	No	Yes	No	Don't spray	Yes	Yes	Coartem	Yes	No	5-6, evening	6-7, evening	Yes	Yes	No	Yes	more than once
55-74	13-48, Toddler	Male	Married	Muslim	Secondary	Rural	No	No	Others	Yes	Yes	Yes	5	Yes	No	No	Yes	No	Yes	Yes	No	No	No	No	Yes	No	Don't spray	Yes	Yes	Coartem	Yes	No	5-6, evening	6-7, evening	Yes	Yes	No	Yes	more than once
35-54	13-48, Toddler	Male	Married	Muslim	Primary	Rural	No	Yes	Others	Yes	No	No	2	No	No	Yes	No	No	No	Yes	No	No	No	No	No	No	Don't spray	Yes	No	Coartem	Yes	No	5-6, evening	6-7, evening	Yes	No	No	No	more than once
55-74	13-48, Toddler	Male	Married	Muslim	Primary	Rural	No	Yes	Measles	Yes	No	No	2	Yes	No	No	No	No	No	Yes	No	No	No	No	No	No	Don't spray	Yes	Yes	Coartem	Yes	Yes	5-6, evening	6-7, evening	Yes	No	No	Yes	more than once
35-54	3-12, infant	Female	cohabiting	Catholic	Primary	Rural	No	No	No condition	Yes	No	No	4	Yes	No	No	No	No	Yes	No	Yes	No	Yes	No	No	No	Annually	Yes	No	Coartem	No	No	5-6, evening	6-7, evening	Yes	No	No	No	more than once
35-54	13-48, Toddler	Female	Married	Protestant	Primary	Rural	Yes	Yes	Others	Yes	Yes	Yes	5	No	No	Yes	No	Yes	No	No	Yes	No	Yes	No	Yes	No	Don't spray	No	Yes	Coartem	Yes	Yes	5-6, evening	6-7, evening	Yes	Yes	No	Yes	more than once
75-above	13-48, Toddler	Female	cohabiting	Protestant	Primary	Rural	Yes	Yes	Others	Yes	Yes	Yes	4	No	No	No	Yes	No	Yes	No	No	No	Yes	No	Yes	No	Don't spray	No	Yes	Coartem	Yes	No	5-6, evening	6-7, evening	Yes	Yes	No	Yes	more than once
75-above	13-48, Toddler	Female	cohabiting	Protestant	Secondary	Rural	Yes	Yes	Measles	Yes	Yes	Yes	3	Yes	No	No	Yes	No	No	Yes	No	No	No	No	No	No	Don't spray	No	Yes	Coartem	Yes	No	5-6, evening	6-7, evening	Yes	Yes	No	Yes	more than once
35-54	13-48, Toddler	Female	Married	Protestant	Primary	Rural	No	Yes	Others	Yes	Yes	Yes	2	Yes	No	No	Yes	No	No	No	No	No	No	No	No	No	Don't spray	No	Yes	Coartem	Yes	No	5-6, evening	6-7, evening	Yes	Yes	No	Yes	more than once
75-above	13-48, Toddler	Male	cohabiting	Protestant	Primary	Rural	No	Yes	Others	Yes	Yes	Yes	3	Yes	No	No	Yes	No	No	Yes	No	No	No	No	No	No	Don't spray	No	Yes	Coartem	No	No	5-6, evening	6-7, evening	Yes	Yes	No	Yes	more than once
75-above	13-48, Toddler	Male	cohabiting	Protestant	Primary	Rural	No	Yes	Others	Yes	Yes	Yes	3	No	Yes	No	No	Yes	No	No	Yes	No	No	No	Yes	No	Don't spray	No	Yes	Coartem	No	No	5-6, evening	6-7, evening	Yes	Yes	No	No	more than once
35-54	13-48, Toddler	Male	Married	Muslim	Primary	Urban	No	No	No condition	Yes	No	No	1	Yes	No	No	No	No	No	No	No	No	No	No	No	Yes	Others	Yes	Yes	Coartem	Yes	No	5-6, evening	6-7, evening	Yes	Yes	Yes	Yes	once
35-54	49- above, children	Male	Married	Others	Primary	Urban	Yes	Yes	Others	Yes	No	No	3	No	No	No	Yes	No	No	No	No	Yes	No	Yes	No	Yes	Monthly	Yes	Yes	P alaxin	Yes	No	5-6, evening	6-7, evening	Yes	Yes	Yes	Yes	more than once
35-54	49- above, children	Male	cohabiting	Others	Primary	Rural	No	No	No condition	Yes	No	No	3	No	No	No	Yes	No	No	No	Yes	No	Yes	No	No	No	Don't spray	Yes	Yes	Quinine	No	No	5-6, evening	6-7, evening	Yes	No	Yes	Yes	more than once
75-above	49- above, children	Female	Married	Muslim	Primary	Rural	Yes	No	No condition	Yes	No	No	1	No	No	Yes	No	No	No	No	No	No	No	No	No	Yes	Monthly	Yes	Yes	Quinine	Yes	No	5-6, evening	6-7, evening	Yes	Yes	No	No	once
35-54	49- above, children	Male	Married	Others	Secondary	Rural	Yes	Yes	Others	Yes	No	No	3	No	No	No	Yes	No	No	No	No	No	Yes	No	Yes	No	Don't spray	Yes	Yes	Coartem	Yes	No	5-6, evening	6-7, evening	Yes	Yes	Yes	Yes	more than once
35-54	3-12, infant	Female	Married	Others	Secondary	Rural	No	Yes	Others	Yes	No	No	2	No	No	No	Yes	No	No	No	No	No	No	No	Yes	No	Don't spray	Yes	Yes	Coartem	Yes	No	5-6, evening	6-7, evening	Yes	Yes	Yes	Yes	more than once
55-74	13-48, Toddler	Female	Married	Catholic	Tertiary	Urban	No	No	No condition	Yes	No	No	1	Yes	No	No	No	No	No	No	No	No	No	No	No	Yes	Monthly	Yes	No	Quinine	Yes	Yes	5-6, evening	6-7, evening	No	No	No	Yes	once
55-74	13-48, Toddler	Male	Married	Catholic	Tertiary	Urban	Yes	No	No condition	Yes	Yes	Yes	2	Yes	No	No	No	No	No	Yes	No	No	No	No	No	Yes	Monthly	Yes	No	Quinine	Yes	Yes	5-6, evening	6-7, evening	No	Yes	No	Yes	more than once
55-74	13-48, Toddler	Male	Married	Catholic	Tertiary	Urban	Yes	Yes	Others	Yes	No	No	2	Yes	No	No	No	No	Yes	No	No	No	No	No	No	Yes	Monthly	Yes	No	P alaxin	Yes	Yes	5-6, evening	6-7, evening	No	Yes	No	Yes	more than once
55-74	13-48, Toddler	Female	cohabiting	Protestant	Secondary	Urban	No	No	No condition	Yes	No	No	3	No	No	Yes	No	Yes	No	No	No	No	No	No	Yes	Yes	Annually	Yes	No	Quinine	No	No	5-6, evening	6-7, evening	Yes	No	No	Yes	more than once
55-74	13-48, Toddler	Female	cohabiting	Others	Tertiary	Urban	Yes	Yes	Measles	Yes	Yes	Yes	2	Yes	No	No	No	No	No	Yes	No	No	No	No	No	Yes	Annually	Yes	Yes	Artesunate	No	Yes	5-6, evening	6-7, evening	No	No	No	Yes	more than once
55-74	13-48, Toddler	Male	Married	Muslim	Tertiary	Urban	Yes	No	No condition	Yes	No	No	2	Yes	No	No	No	No	No	Yes	No	No	No	No	No	Yes	Monthly	Yes	Yes	P alaxin	Yes	Yes	5-6, evening	6-7, evening	No	No	No	Yes	more than once
55-74	13-48, Toddler	Female	single	Muslim	None	Rural	No	Yes	Sickle cell	Yes	No	No	2	Yes	No	Yes	No	No	No	No	No	No	No	No	No	No	Don't spray	Yes	Yes	Coartem	Yes	Yes	5-6, evening	6-7, evening	Yes	No	No	No	more than once
55-74	13-48, Toddler	Female	single	Catholic	Secondary	Urban	No	Yes	Chicken pox	Yes	Yes	Yes	2	No	No	No	No	No	No	Yes	No	No	No	No	Yes	Yes	Annually	Yes	Yes	Quinine	No	Yes	5-6, evening	6-7, evening	No	No	Yes	Yes	more than once
55-74	13-48, Toddler	Male	Married	Protestant	Secondary	Urban	Yes	No	No condition	Yes	No	No	1	No	No	No	No	No	No	Yes	No	No	No	No	No	Yes	Monthly	Yes	No	P alaxin	Yes	Yes	5-6, evening	6-7, evening	No	No	No	No	once
35-54	13-48, Toddler	Female	Married	Muslim	Tertiary	Urban	Yes	No	No condition	Yes	No	No	2	Yes	No	No	No	No	No	Yes	No	No	No	No	No	Yes	Monthly	Yes	No	P alaxin	Yes	Yes	5-6, evening	6-7, evening	No	No	No	No	more than once
55-74	13-48, Toddler	Female	single	Others	None	Urban	Yes	Yes	Measles	Yes	Yes	Yes	5	No	Yes	No	Yes	Yes	No	No	No	Yes	No	No	Yes	Yes	Annually	Yes	No	Quinine	Yes	Yes	5-6, evening	6-7, evening	Yes	No	No	Yes	more than once
55-74	13-48, Toddler	Male	Married	Protestant	Tertiary	Urban	Yes	No	No condition	Yes	No	No	4	Yes	No	No	No	Yes	Yes	No	No	No	No	Yes	No	Yes	Others	Yes	No	Coartem	Yes	Yes	5-6, evening	6-7, evening	No	Yes	No	Yes	more than once
55-74	13-48, Toddler	Male	Married	Muslim	None	Rural	No	Yes	Others	Yes	No	No	2	Yes	No	No	No	No	No	Yes	No	No	No	No	No	No	Don't spray	Yes	No	Coartem	Yes	No	5-6, evening	6-7, evening	Yes	Yes	Yes	Yes	more than once
35-54	13-48, Toddler	Male	cohabiting	Muslim	Secondary	Urban	No	No	No condition	Yes	No	No	2	No	No	No	Yes	No	No	No	No	No	No	Yes	No	Yes	Annually	Yes	No	Quinine	No	Yes	5-6, evening	6-7, evening	No	Yes	Yes	Yes	more than once
35-54	13-48, Toddler	Female	cohabiting	Muslim	None	Rural	Yes	Yes	Chicken pox	Yes	No	No	2	No	No	No	No	Yes	No	No	No	No	No	No	Yes	Yes	Don't spray	Yes	No	Quinine	No	No	5-6, evening	6-7, evening	Yes	Yes	Yes	Yes	more than once
35-54	13-48, Toddler	Male	Married	Protestant	Primary	Rural	Yes	No	No condition	Yes	Yes	Yes	1	Yes	No	No	No	No	No	No	No	No	No	No	No	Yes	Others	Yes	No	Artesunate	Yes	Yes	5-6, evening	6-7, evening	Yes	No	No	No	once
35-54	13-48, Toddler	Female	single	Muslim	Tertiary	Urban	Yes	No	No condition	Yes	No	No	2	No	No	No	Yes	Yes	No	No	No	No	No	No	No	Yes	Annually	Yes	Yes	Artesunate	No	No	5-6, evening	6-7, evening	No	Yes	No	Yes	more than once
35-54	13-48, Toddler	Male	cohabiting	Protestant	Secondary	Urban	Yes	Yes	Chicken pox	Yes	No	No	2	No	No	Yes	No	No	No	No	Yes	No	No	No	No	No	Don't spray	Yes	Yes	Quinine	Yes	No	5-6, evening	6-7, evening	No	Yes	No	No	more than once
55-74	13-48, Toddler	Female	cohabiting	Muslim	Tertiary	Urban	No	No	No condition	Yes	No	No	2	Yes	No	No	No	No	No	Yes	No	No	No	No	No	Yes	Annually	Yes	No	Artesunate	Yes	Yes	5-6, evening	6-7, evening	No	Yes	No	Yes	more than once
35-54	13-48, Toddler	Female	Married	Protestant	Secondary	Rural	No	No	No condition	Yes	No	No	3	No	No	No	Yes	Yes	No	Yes	No	No	No	No	No	Yes	Annually	Yes	No	Coartem	Yes	No	5-6, evening	6-7, evening	No	No	No	Yes	more than once
35-54	13-48, Toddler	Male	Married	Others	Tertiary	Urban	No	No	No condition	Yes	No	No	3	Yes	Yes	No	No	Yes	No	No	No	No	No	No	No	Yes	Annually	Yes	No	Quinine	Yes	Yes	5-6, evening	6-7, evening	No	Yes	No	Yes	more than once
35-54	13-48, Toddler	Male	Married	Muslim	Secondary	Rural	Yes	Yes	Others	Yes	No	No	2	No	No	Yes	Yes	No	No	No	No	No	No	No	No	Yes	Annually	Yes	No	Coartem	Yes	No	5-6, evening	6-7, evening	Yes	Yes	Yes	Yes	more than once
55-74	13-48, Toddler	Female	Married	Others	Secondary	Urban	No	Yes	Chicken pox	Yes	No	No	2	No	No	No	Yes	No	No	No	No	No	No	No	Yes	Yes	Annually	Yes	No	Quinine	Yes	Yes	5-6, evening	6-7, evening	No	No	No	Yes	more than once
35-54	3-12, infant	Female	cohabiting	Catholic	Primary	Rural	No	No	No condition	Yes	No	No	2	Yes	Yes	No	No	No	No	No	No	No	No	No	No	No	Don't spray	Yes	Yes	Coartem	Yes	Yes	5-6, evening	6-7, evening	No	No	Yes	Yes	more than once
35-54	3-12, infant	Male	single	Muslim	Secondary	Rural	No	No	No condition	Yes	No	No	3	No	No	No	No	Yes	No	No	Yes	No	No	Yes	No	No	Don't spray	Yes	Yes	Coartem	Yes	No	5-6, evening	6-7, evening	Yes	No	No	No	more than once
55-74	13-48, Toddler	Female	Married	Muslim	Primary	Rural	No	No	No condition	Yes	No	No	2	No	No	No	No	No	No	Yes	No	Yes	No	No	No	No	Don't spray	Yes	No	Coartem	Yes	No	5-6, evening	6-7, evening	Yes	No	No	Yes	more than once
15-34	13-48, Toddler	Female	Married	Protestant	Primary	Rural	No	No	Others	Yes	Yes	Yes	3	Yes	No	No	No	No	No	No	No	Yes	No	Yes	No	No	Don't spray	Yes	No	P alaxin	Yes	Yes	5-6, evening	6-7, evening	Yes	No	No	No	more than once
35-54	3-12, infant	Male	Married	Protestant	Primary	Rural	No	Yes	Others	Yes	Yes	Yes	3	Yes	No	No	Yes	Yes	No	No	No	No	No	No	No	No	Don't spray	Yes	No	Coartem	Yes	Yes	5-6, evening	6-7, evening	Yes	No	No	No	more than once
35-54	13-48, Toddler	Male	Married	Catholic	Primary	Rural	No	Yes	Others	Yes	Yes	Yes	3	No	Yes	No	Yes	No	No	No	No	Yes	No	No	No	Yes	Annually	Yes	Yes	Coartem	Yes	No	5-6, evening	6-7, evening	Yes	No	Yes	Yes	more than once
35-54	13-48, Toddler	Female	Married	Catholic	Primary	Rural	No	Yes	Others	Yes	No	No	4	No	No	Yes	No	Yes	No	No	No	No	Yes	No	Yes	No	Don't spray	Yes	Yes	P alaxin	Yes	No	5-6, evening	6-7, evening	Yes	No	Yes	Yes	more than once
55-74	13-48, Toddler	Female	single	Catholic	Secondary	Urban	Yes	No	Sickle cell	No	No	Yes	1	No	No	No	No	Yes	No	No	No	No	No	No	No	Yes	Monthly	Yes	No	Quinine	Yes	Yes	5-6, evening	6-7, evening	No	Yes	No	Yes	once
35-54	13-48, Toddler	Female	single	Protestant	Tertiary	Urban	No	Yes	Measles	Yes	No	No	2	Yes	No	No	No	No	No	Yes	No	No	No	No	No	Yes	Monthly	Yes	No	Quinine	No	Yes	5-6, evening	6-7, evening	No	Yes	No	Yes	more than once
55-74	13-48, Toddler	Male	Married	Protestant	Tertiary	Urban	Yes	No	No condition	Yes	No	No	1	No	No	No	No	No	No	Yes	No	No	No	No	No	Yes	Monthly	Yes	No	Quinine	Yes	Yes	5-6, evening	6-7, evening	No	No	No	No	once
55-74	13-48, Toddler	Female	Married	Muslim	None	Rural	No	Yes	Others	Yes	Yes	Yes	2	No	No	No	No	No	Yes	Yes	No	No	No	No	No	No	Don't spray	Yes	No	Artesunate	Yes	Yes	5-6, evening	6-7, evening	Yes	Yes	No	Yes	more than once
35-54	3-12, infant	Female	Married	Catholic	Tertiary	Rural	No	Yes	Sickle cell	Yes	Yes	Yes	3	Yes	No	Yes	No	Yes	No	No	No	No	No	No	No	Yes	Annually	Yes	Yes	Quinine	Yes	Yes	5-6, evening	6-7, evening	Yes	Yes	Yes	Yes	more than once
35-54	13-48, Toddler	Female	cohabiting	Catholic	Tertiary	Urban	No	No	No condition	Yes	No	No	2	Yes	No	Yes	No	No	No	No	No	No	No	No	No	Yes	Annually	Yes	Yes	Coartem	Yes	No	5-6, evening	6-7, evening	No	No	No	No	more than once
35-54	3-12, infant	Female	Married	Catholic	Secondary	Urban	Yes	Yes	Others	Yes	No	No	1	Yes	No	No	No	No	No	No	No	No	No	No	No	No	Don't spray	No	No	Coartem	No	Yes	5-6, evening	6-7, evening	No	Yes	No	Yes	once
55-74	49- above, children	Female	Married	Others	Secondary	Urban	Yes	No	No condition	Yes	No	No	3	Yes	No	No	No	No	Yes	No	Yes	No	No	No	No	No	Don't spray	Yes	No	Coartem	Yes	Yes	5-6, evening	8-9, late evening	Yes	No	No	No	more than once
55-74	49- above, children	Female	Married	Muslim	Primary	Rural	Yes	Yes	Others	Yes	Yes	Yes	2	Yes	Yes	No	No	No	No	No	No	No	No	No	No	No	Don't spray	Yes	Yes	Coartem	Yes	No	5-6, evening	8-9, late evening	No	No	No	No	more than once
35-54	3-12, infant	Male	Married	Catholic	Tertiary	Rural	Yes	No	No condition	Yes	No	No	3	Yes	Yes	No	No	Yes	No	No	No	No	No	No	No	Yes	Annually	Yes	No	Quinine	Yes	No	5-6, evening	8-9, late evening	Yes	Yes	No	Yes	more than once
35-54	13-48, Toddler	Female	cohabiting	Muslim	Secondary	Urban	No	Yes	Measles	Yes	No	No	3	No	No	Yes	No	Yes	No	No	No	No	No	Yes	No	Yes	Annually	Yes	No	Artesunate	Yes	Yes	5-6, evening	6-7, evening	Yes	No	No	Yes	more than once
55-74	13-48, Toddler	Male	cohabiting	Others	Tertiary	Urban	No	No	No condition	Yes	No	No	1	Yes	No	No	No	No	No	No	No	No	No	No	No	Yes	Monthly	Yes	No	Coartem	Yes	Yes	5-6, evening	6-7, evening	No	Yes	No	Yes	once
75-above	13-48, Toddler	Female	single	Others	None	Rural	Yes	No	No condition	Yes	No	No	1	Yes	No	No	No	No	No	No	No	No	No	No	No	No	Don't spray	Yes	No	Quinine	Yes	No	5-6, evening	6-7, evening	No	Yes	No	Yes	once
35-54	13-48, Toddler	Male	Married	Protestant	Secondary	Rural	Yes	Yes	No condition	Yes	Yes	Yes	3	Yes	Yes	Yes	No	No	No	No	No	No	No	No	No	Yes	Annually	Yes	No	Quinine	Yes	No	5-6, evening	6-7, evening	Yes	Yes	Yes	Yes	more than once
35-54	13-48, Toddler	Female	Married	Muslim	Secondary	Urban	No	Yes	Others	Yes	No	No	2	No	No	No	Yes	No	No	No	No	No	Yes	No	No	Yes	Annually	Yes	No	Coartem	Yes	Yes	5-6, evening	6-7, evening	Yes	No	No	Yes	more than once
75-above	13-48, Toddler	Male	Married	Others	Tertiary	Urban	No	No	No condition	Yes	No	No	2	No	No	No	No	No	Yes	Yes	No	No	No	No	No	Yes	Monthly	Yes	No	Coartem	Yes	Yes	5-6, evening	6-7, evening	No	Yes	No	No	more than once
35-54	13-48, Toddler	Male	cohabiting	Protestant	Tertiary	Urban	No	No	No condition	Yes	No	No	1	No	Yes	No	No	No	No	No	No	No	No	No	No	Yes	Monthly	Yes	No	Quinine	No	Yes	5-6, evening	6-7, evening	No	Yes	No	Yes	once
35-54	13-48, Toddler	Female	Married	Protestant	Tertiary	Urban	Yes	No	No condition	Yes	No	No	1	Yes	No	No	No	No	No	No	No	No	No	No	No	No	Don't spray	Yes	Yes	Coartem	Yes	Yes	5-6, evening	6-7, evening	No	No	No	No	once
35-54	3-12, infant	Female	Married	Catholic	Tertiary	Urban	No	Yes	Others	Yes	No	No	4	Yes	No	No	Yes	No	No	Yes	Yes	No	No	No	No	Yes	Annually	Yes	No	P alaxin	No	No	5-6, evening	6-7, evening	No	No	No	No	more than once
35-54	3-12, infant	Male	Married	Protestant	Tertiary	Urban	Yes	No	No condition	Yes	No	No	2	No	Yes	Yes	No	No	No	No	No	No	No	No	No	No	Don't spray	Yes	No	P alaxin	Yes	Yes	5-6, evening	6-7, evening	Yes	No	No	No	more than once
15-34	3-12, infant	Female	Married	Muslim	Primary	Rural	No	Yes	Others	Yes	No	No	3	No	No	No	Yes	No	No	No	Yes	No	No	Yes	No	No	Don't spray	Yes	Yes	Coartem	No	Yes	3-4, afternoon	10-11, night	Yes	Yes	Yes	Yes	more than once
55-74	13-48, Toddler	Male	Married	Muslim	Primary	Rural	No	Yes	Sickle cell	Yes	No	No	3	No	No	Yes	No	No	No	No	Yes	No	No	No	Yes	No	Don't spray	Yes	No	Coartem	No	No	3-4, afternoon	6-7, evening	Yes	No	No	Yes	more than once
35-54	3-12, infant	Female	cohabiting	Protestant	Primary	Urban	No	No	No condition	Yes	Yes	Yes	2	No	No	No	Yes	Yes	No	No	No	No	No	No	No	No	Don't spray	No	Yes	Coartem	Yes	No	3-4, afternoon	6-7, evening	Yes	No	No	Yes	more than once
35-54	49- above, children	Female	Married	Protestant	Primary	Urban	Yes	Yes	Measles	Yes	Yes	Yes	3	No	No	No	No	No	No	Yes	No	No	Yes	No	Yes	No	Don't spray	Yes	Yes	P alaxin	Yes	No	3-4, afternoon	6-7, evening	Yes	Yes	Yes	Yes	more than once
35-54	13-48, Toddler	Female	cohabiting	Protestant	Secondary	Rural	No	No	No condition	Yes	No	No	1	No	No	No	No	No	No	No	No	No	No	Yes	No	No	Don't spray	Yes	No	P alaxin	No	No	3-4, afternoon	6-7, evening	No	No	No	No	once
35-54	49- above, children	Male	Married	Muslim	Primary	Rural	Yes	No	No condition	Yes	No	No	1	No	No	No	No	No	No	No	No	No	Yes	No	No	No	Don't spray	Yes	No	Coartem	Yes	No	7-8, Late evening	6-7, evening	Yes	No	No	Yes	once
75-above	13-48, Toddler	Female	Married	Catholic	Secondary	Rural	No	No	No condition	Yes	No	No	1	Yes	No	No	No	No	No	No	No	No	No	No	No	Yes	Monthly	Yes	No	Quinine	Yes	No	7-8, Late evening	6-7, evening	Yes	Yes	Yes	No	once
